# Supplementary material for: Association between serum mineral concentrations and gastrointestinal parasite burden in zebu cattle accessing ‘hora’ mineral water in southwestern Ethiopia
Source: PLoS One. 2025 Aug 18;20(8):e0329812. doi: 10.1371/journal.pone.0329812 (PMC12360600; doi:10.1371/journal.pone.0329812)
Supplement: S2 File — (XLSX) [file pone.0329812.s002.xlsx]

## Sheet: Sheet1
District	Result	Nematode	Trematode	Cystode	Mixed	Overall	GIT Parasiste
Dabo	0	0	0	0	0	0	Negative
Dabo	0	0	0	0	0	0	Negative
Dabo	0	0	0	0	0	0	Negative
Dabo	1	0	0	190	0	190	Moniezia expansa
Dabo	1	0	350	0	0	350	Strongyle-type
Dabo	1	0	0	0	200	200	Trichuri species
Dabo	0	0	0	0	0	0	Negative
Dabo	0	0	0	0	0	0	Negative
Dabo	1	450	0	0	0	450	Fasciola species
Dabo	0	0	0	0	0	0	Negative
Dabo	1	0	150	0	0	150	Strongyle-type
Dabo	0	0	0	0	0	0	Negative
Dabo	0	0	0	0	0	0	Negative
Dabo	0	0	0	0	0	0	Negative
Dabo	0	0	0	0	0	0	Negative
Dabo	0	0	0	0	0	0	Negative
Dabo	0	0	0	0	0	0	Negative
Dabo	1	0	200	0	0	200	Paramphistomum species
Dabo	1	0	300	0	0	300	Strongyle-type
Dabo	0	0	0	0	0	0	Negative
Dabo	1	300	0	0	0	300	Strongyle-type
Dabo	1	200	0	0	0	200	Strongyle-type
Dabo	0	0	0	0	0	0	Negative
Dabo	1	350	0	0	0	350	Fasciola species
Dabo	1	350	0	0	0	350	Strongyle-type
Dabo	1	0	0	0	250	250	Strongyle-type
Dabo	1	300	0	0	0	300	Strongyle-type
Dabo	0	0	0	0	0	0	Negative
Dabo	1	0	0	0	265	265	Trichuri species
Dabo	0	0	0	0	0	0	Negative
Dabo	1	350	0	0	0	350	Strongyle-type
Dabo	1	0	150	0	0	150	Strongyle-type
Dabo	0	0	0	0	0	0	Negative
Dabo	1	300	0	0	0	300	Strongyle-type
Dabo	1	350	0	0	0	350	Strongyle-type
Dabo	1	300	0	0	0	300	Strongyle-type
Dabo	1	250	0	0	0	250	Trichuri species
Dabo	0	0	0	0	0	0	Negative
Dabo	0	0	0	0	0	0	Negative
Dabo	0	0	0	0	0	0	Negative
Dabo	1	281	0	0	0	281	Strongyle-type
Dabo	0	0	0	0	0	0	Negative
Dabo	0	0	0	0	0	0	Negative
Dabo	0	0	0	0	0	0	Negative
Dabo	0	0	0	0	0	0	Negative
Gechi	0	0	0	0	0	0	Negative
Gechi	0	0	0	0	0	0	Negative
Gechi	1	0	400	0	0	400	Trichuri species
Gechi	0	0	0	0	0	0	Negative
Gechi	1	350	0	0	0	350	Fasciola species
Gechi	1	350	0	0	0	350	Paramphistomum species
Gechi	0	0	0	0	0	0	Negative
Gechi	0	0	0	0	0	0	Negative
Gechi	1	350	0	0	0	350	Paramphistomum species
Gechi	0	0	0	0	0	0	Negative
Gechi	1	300	0	0	0	300	Strongyle-type
Gechi	0	0	0	0	0	0	Negative
Gechi	1	300	0	0	0	300	Strongyle-type
Gechi	1	300	0	0	0	300	Strongyle-type
Gechi	0	0	0	0	0	0	Negative
Gechi	1	0	350	0	0	350	Strongyle-type
Gechi	1	0	0	0	0	0	Negative
Gechi	0	0	0	0	0	0	Negative
Gechi	1	600	0	0	0	600	Strongyle-type
Gechi	0	0	0	0	0	0	Negative
Gechi	1	0	0	0	300	300	Strongyle-type
Gechi	1	300	0	0	300	300	Strongyle-type
Gechi	1	0	0	0	250	250	Strongyle-type
Gechi	0	0	0	0	0	0	Negative
Gechi	1	350	0	0	0	350	Strongyle-type
Gechi	1	0	0	333	0	333	Strongyle-type
Gechi	0	0	0	0	0	0	Negative
Gechi	0	0	0	0	0	0	Negative
Gechi	1	0	0	0	350	350	Paramphistomum species
Gechi	0	0	0	0	0	0	Negative
Gechi	1	0	350	0	0	350	Strongyle-type
Gechi	1	0	300	0	0	300	Strongyle-type
Gechi	1	0	350	0	0	350	Paramphistomum species
Gechi	1	250	0	0	0	250	Paramphistomum species
Gechi	1	0	350	0	0	350	Strongyloides species
Gechi	0	0	0	0	0	0	Negative
Gechi	1	0	340	0	0	340	Strongyle-type
Gechi	1	300	0	0	0	300	Strongyle-type
Gechi	1	300	0	0	0	300	Fasciola species
Gechi	0	0	0	0	0	0	Negative
Gechi	1	250	0	0	250	500	Strongyle-type
Gechi	1	350	0	0	0	350	Strongyle-type
Gechi	1	350	0	0	0	350	Strongyloides species
Gechi	1	350	0	0	0	350	Strongyle-type
Gechi	1	300	0	0	0	300	Strongyloides species
Bedele	0	0	0	0	0	0	Negative
Bedele	0	0	0	0	0	0	Negative
Bedele	1	0	350	0	0	350	Strongyloides species
Bedele	0	0	0	0	0	0	Negative
Bedele	1	0	350	0	0	350	Strongyle-type
Bedele	1	300	0	0	0	300	Strongyle-type
Bedele	0	0	0	0	0	0	Negative
Bedele	0	0	0	0	0	0	Negative
Bedele	1	300	0	0	0	300	Strongyle-type
Bedele	0	0	0	0	0	0	Negative
Bedele	1	300	0	0	0	300	Strongyloides species
Bedele	0	0	0	0	0	0	Negative
Bedele	1	300	0	0	0	300	Strongyloides species
Bedele	0	0	0	0	0	0	Negative
Bedele	0	0	0	0	0	0	Negative
Bedele	1	0	300	0	0	300	Strongyle-type
Bedele	1	0	400	0	0	400	Strongyle-type
Bedele	0	0	0	0	0	0	Negative
Bedele	0	0	0	0	0	0	Negative
Bedele	0	0	0	0	0	0	Negative
Bedele	1	0	0	350	0	350	Fasciola species
Bedele	1	0	0	0	132	132	Strongyle-type
Bedele	0	0	0	0	0	0	Negative
Bedele	0	0	0	0	0	0	Negative
Bedele	1	0	0	350	0	350	Strongyle-type
Bedele	1	300	0	0	0	300	Strongyle-type
Bedele	0	0	0	0	0	0	Negative
Bedele	0	0	0	0	0	0	Negative
Bedele	1	0	250	0	0	250	Fasciola species
Bedele	0	0	0	0	0	0	Negative
Bedele	0	0	0	0	0	0	Negative
Bedele	1	350	0	0	0	350	Strongyle-type
Bedele	1	300	0	0	0	300	Strongyle-type
Bedele	1	350	0	0	0	350	Strongyle-type
Bedele	1	344	0	0	0	344	Strongyle-type
Bedele	0	0	0	0	0	0	Negative
Bedele	1	0	200	0	0	200	Strongyle-type
Bedele	1	300	0	0	0	300	Strongyle-type
Bedele	1	350	0	0	0	350	Strongyle-type
Bedele	0	0	0	0	0	0	Negative
Bedele	1	600	0	0	0	600	Strongyle-type
Bedele	1	250	0	258	0	508	Strongyle-type
Bedele	1	300	0	0	0	300	Strongyle-type
Bedele	1	0	350	0	0	350	Strongyle-type
Bedele	1	0	0	0	300	300	Strongyle-type
Borecha	0	0	0	0	0	0	Negative
Borecha	0	0	0	0	0	0	Negative
Borecha	1	250	0	0	0	250	Fasciola species
Borecha	0	0	0	0	0	0	Negative
Borecha	1	150	0	0	0	150	Strongyle-type
Borecha	1	300	0	0	0	300	Strongyle-type
Borecha	0	0	0	0	0	0	Negative
Borecha	0	0	0	0	0	0	Negative
Borecha	1	250	0	0	0	250	Strongyle-type
Borecha	0	0	0	0	0	0	Negative
Borecha	1	0	0	0	150	150	Strongyle-type
Borecha	0	0	0	0	0	0	Negative
Borecha	1	0	0	200	0	200	Strongyle-type
Borecha	0	0	0	0	0	0	Negative
Borecha	0	0	0	0	0	0	Negative
Borecha	1	250	0	0	0	250	Strongyle-type
Borecha	1	350	0	0	0	350	Strongyle-type
Borecha	0	0	0	0	0	0	Negative
Borecha	0	0	0	0	0	0	Negative
Borecha	0	0	0	0	0	0	Negative
Borecha	1	350	0	0	0	350	Strongyle-type
Borecha	1	200	0	0	0	200	Strongyle-type
Borecha	0	0	0	0	0	0	Negative
Borecha	0	0	0	0	0	0	Negative
Borecha	1	200	0	0	0	200	Fasciola species
Borecha	1	250	0	0	0	250	Strongyle-type
Borecha	0	0	0	0	0	0	Negative
Borecha	0	0	0	0	0	0	Negative
Borecha	1	250	0	0	0	250	Moniezia expansa
Borecha	0	0	0	0	0	0	Negative
Borecha	0	0	0	0	0	0	Negative
Borecha	1	300	0	0	0	300	Trichuri species
Borecha	1	0	200	0	0	200	Trichuri species
Borecha	1	0	232	0	0	232	Ascaris species
Borecha	1	0	0	267	0	267	Moniezia expansa
Borecha	0	0	0	0	0	0	Negative
Borecha	1	200	0	0	0	200	Strongyle-type
Borecha	1	200	0	0	0	200	Ascaris species
Borecha	1	250	0	0	0	250	Strongyle-type
Borecha	0	0	0	0	0	0	Negative
Borecha	1	200	0	0	0	200	Trichuri species
Borecha	1	112	0	0	0	112	Ascaris species
Borecha	1	150	0	0	0	150	Ascaris species
Borecha	0	0	0	0	0	0	Negative
Borecha	1	0	0	0	232	232	Strongyle-type
