# Supplementary material for: Association between serum mineral concentrations and gastrointestinal parasite burden in zebu cattle accessing ‘hora’ mineral water in southwestern Ethiopia
Source: PLoS One. 2025 Aug 18;20(8):e0329812. doi: 10.1371/journal.pone.0329812 (PMC12360600; doi:10.1371/journal.pone.0329812)
Supplement: S3 File — (XLSX) [file pone.0329812.s003.xlsx]

## Sheet: Supporting Information 3
District	Ca	Mg	Na	K	P	S	Fe	Mn	Cu	Zn	Mo
Bedele	63.86	18.21	1488.18	172.5	34.2	420.72	3.2	5.56	0.42	2.28	4.92
Bedele	57.36	10.22	2726.28	244.62	109.68	654.96	2.78	4.44	0.54	2.08	2.28
Bedele	48.66	17.21	2751.18	251.76	89.46	798.18	3.25	3.68	0.54	2.32	4.26
Bedele	70.2	16.05	2911.98	239.58	90.12	963.96	2.54	7.71	0.66	2.52	4.32
Bedele	41.64	12.36	1310.04	154.08	56.88	314.04	2.1	6.2	0.33	2.56	5.76
Bedele	69.3	18.88	2377.56	189.9	45.06	899.88	1.52	6.6	0.24	1.56	2.88
Bedele	82.86	14.44	2820.3	236.7	88.92	865.38	1.62	5.55	0.18	1.44	3.3
Bedele	77.04	16.52	2864.94	192.24	90.72	938.76	2.74	4.65	0.36	2.21	3.54
Bedele	88.2	17.25	2840.94	192.96	81.84	962.82	2.1	3.98	0.34	1.56	5.52
Bedele	66.9	12.65	2822.7	250.68	102.9	859.02	2.96	4.74	0.36	2.12	3.42
Bedele	63.86	18.21	1488.18	172.5	34.2	420.72	3.2	5.56	0.42	2.28	4.92
Bedele	57.36	10.22	2726.28	244.62	109.68	654.96	2.78	4.44	0.54	2.08	2.28
Bedele	48.66	17.21	2751.18	251.76	89.46	798.18	3.25	3.68	0.54	2.32	4.26
Bedele	70.2	16.05	2911.98	239.58	90.12	963.96	2.54	7.71	0.66	2.52	4.32
Bedele	41.64	12.36	1310.04	154.08	56.88	314.04	2.1	6.2	0.33	2.56	5.76
Bedele	69.3	18.88	2377.56	189.9	45.06	899.88	1.52	6.6	0.24	1.56	2.88
Bedele	82.86	14.44	2820.3	236.7	88.92	865.38	1.62	5.55	0.18	1.44	3.3
Bedele	77.04	16.52	2864.94	192.24	90.72	938.76	2.74	4.65	0.36	2.21	3.54
Bedele	88.2	17.25	2840.94	192.96	81.84	962.82	2.1	3.98	0.34	1.56	5.52
Bedele	66.9	12.65	2822.7	250.68	102.9	859.02	2.96	4.74	0.36	2.12	3.42
Bedele	63.86	18.21	1488.18	172.5	34.2	420.72	3.2	5.56	0.42	2.28	4.92
Bedele	57.36	10.22	2726.28	244.62	109.68	654.96	2.78	4.44	0.54	2.08	2.28
Bedele	48.66	17.21	2751.18	251.76	89.46	798.18	3.25	3.68	0.54	2.32	4.26
Bedele	70.2	16.05	2911.98	239.58	90.12	963.96	2.54	7.71	0.66	2.52	4.32
Bedele	41.64	12.36	1310.04	154.08	56.88	314.04	2.1	6.2	0.33	2.56	5.76
Bedele	69.3	18.88	2377.56	189.9	45.06	899.88	1.52	6.6	0.24	1.56	2.88
Bedele	82.86	14.44	2820.3	236.7	88.92	865.38	1.62	5.55	0.18	1.44	3.3
Bedele	77.04	16.52	2864.94	192.24	90.72	938.76	2.74	4.65	0.36	2.21	3.54
Bedele	88.2	17.25	2840.94	192.96	81.84	962.82	2.1	3.98	0.34	1.56	5.52
Bedele	66.9	12.65	2822.7	250.68	102.9	859.02	2.96	4.74	0.36	2.12	3.42
Bedele	63.86	18.21	1488.18	172.5	34.2	420.72	3.2	5.56	0.42	2.28	4.92
Bedele	57.36	10.22	2726.28	244.62	109.68	654.96	2.78	4.44	0.54	2.08	2.28
Bedele	48.66	17.21	2751.18	251.76	89.46	798.18	3.25	3.68	0.54	2.32	4.26
Bedele	70.2	16.05	2911.98	239.58	90.12	963.96	2.54	7.71	0.66	2.52	4.32
Bedele	41.64	12.36	1310.04	154.08	56.88	314.04	2.1	6.2	0.33	2.56	5.76
Bedele	69.3	18.88	2377.56	189.9	45.06	899.88	1.52	6.6	0.24	1.56	2.88
Bedele	82.86	14.44	2820.3	236.7	88.92	865.38	1.62	5.55	0.18	1.44	3.3
Bedele	77.04	16.52	2864.94	192.24	90.72	938.76	2.74	4.65	0.36	2.21	3.54
Bedele	88.2	17.25	2840.94	192.96	81.84	962.82	2.1	3.98	0.34	1.56	5.52
Bedele	66.9	12.65	2822.7	250.68	102.9	859.02	2.96	4.74	0.36	2.12	3.42
Bedele	63.86	18.21	1488.18	172.5	34.2	420.72	3.2	5.56	0.42	2.28	4.92
Bedele	57.36	10.22	2726.28	244.62	109.68	654.96	2.78	4.44	0.54	2.08	2.28
Bedele	48.66	17.21	2751.18	251.76	89.46	798.18	3.25	3.68	0.54	2.32	4.26
Bedele	70.2	16.05	2911.98	239.58	90.12	963.96	2.54	7.71	0.66	2.52	4.32
Bedele	41.64	12.36	1310.04	154.08	56.88	314.04	2.1	6.2	0.33	2.56	5.76
Bedele	69.3	18.88	2377.56	189.9	45.06	899.88	1.52	6.6	0.24	1.56	2.88
Bedele	82.86	14.44	2820.3	236.7	88.92	865.38	1.62	5.55	0.18	1.44	3.3
Bedele	77.04	16.52	2864.94	192.24	90.72	938.76	2.74	4.65	0.36	2.21	3.54
Bedele	88.2	17.25	2840.94	192.96	81.84	962.82	2.1	3.98	0.34	1.56	5.52
Bedele	66.9	12.65	2822.7	250.68	102.9	859.02	2.96	4.74	0.36	2.12	3.42
Bedele	63.86	18.21	1488.18	172.5	34.2	420.72	3.2	5.56	0.42	2.28	4.92
Bedele	57.36	10.22	2726.28	244.62	109.68	654.96	2.78	4.44	0.54	2.08	2.28
Bedele	48.66	17.21	2751.18	251.76	89.46	798.18	3.25	3.68	0.54	2.32	4.26
Bedele	70.2	16.05	2911.98	239.58	90.12	963.96	2.54	7.71	0.66	2.52	4.32
Bedele	41.64	12.36	1310.04	154.08	56.88	314.04	2.1	6.2	0.33	2.56	5.76
Bedele	69.3	18.88	2377.56	189.9	45.06	899.88	1.52	6.6	0.24	1.56	2.88
Bedele	82.86	14.44	2820.3	236.7	88.92	865.38	1.62	5.55	0.18	1.44	3.3
Bedele	77.04	16.52	2864.94	192.24	90.72	938.76	2.74	4.65	0.36	2.21	3.54
Bedele	88.2	17.25	2840.94	192.96	81.84	962.82	2.1	3.98	0.34	1.56	5.52
Bedele	66.9	12.65	2822.7	250.68	102.9	859.02	2.96	4.74	0.36	2.12	3.42
Bedele	63.86	18.21	1488.18	172.5	34.2	420.72	3.2	5.56	0.42	2.28	4.92
Bedele	57.36	10.22	2726.28	244.62	109.68	654.96	2.78	4.44	0.54	2.08	2.28
Bedele	48.66	17.21	2751.18	251.76	89.46	798.18	3.25	3.68	0.54	2.32	4.26
Bedele	70.2	16.05	2911.98	239.58	90.12	963.96	2.54	6.21	0.66	2.52	4.32
Bedele	41.64	12.36	1310.04	154.08	56.88	314.04	2.1	6.2	0.33	2.56	5.76
Bedele	69.3	18.88	2377.56	189.9	45.06	899.88	1.82	6.6	0.24	1.56	2.88
Bedele	82.86	14.44	2820.3	236.7	88.92	865.38	1.62	5.55	0.18	1.44	3.3
Bedele	77.04	16.52	2864.94	192.24	90.72	938.76	2.74	4.65	0.36	2.21	3.54
Bedele	88.2	16.15	2840.94	192.96	81.84	962.82	2.47	4.98	0.34	1.56	5.52
Bedele	66.9	12.45	2822.7	250.68	102.9	859.02	2.96	4.74	0.36	2.12	3.42
Bedele	70.78	16.05	2911.98	239.58	90.25	820.96	2.54	5.71	0.66	2.52	4.62
Bedele	41.64	12.36	1482.27	204.08	79.88	314.04	2.02	5.52	0.33	2.56	5.76
Bedele	69.3	18.88	2377.56	189.9	45.06	899.72	2.39	5.57	0.24	1.59	2.88
Bedele	74.25	14.44	2820.3	236.7	88.92	865.38	2.03	5.55	0.29	1.44	3.3
Bedele	77.04	16.52	2864.94	192.24	90.72	938.76	2.74	4.65	0.37	2.21	3.54
Borecha	111	39.15	3454.14	302.28	84.18	792.73	16.84	7.76	1.26	3.23	2.46
Borecha	278.4	44.94	2727.12	264.78	159.78	887.82	26.5	10.8	2.39	4.36	3.58
Borecha	233.1	30.48	2501.1	281.76	79.08	865.5	17.08	7.66	1.26	3.56	3.04
Borecha	278.34	67.98	2891.88	277.38	134.94	1006.2	26.88	6.68	1.22	2.25	3.21
Borecha	280.5	43.26	1806.24	203.4	124.86	589.62	20.7	7.56	2.66	4.1	3.22
Borecha	158.76	33	2487.48	249.6	87.36	799.02	25.94	7.68	1.72	3.3	3.12
Borecha	298.42	53	2192.76	267	128.66	747.48	21.82	10.5	2.94	4.66	3.66
Borecha	245.7	24.24	2077.08	216.42	110.94	631.74	22.46	7.65	1.21	3.87	3.55
Borecha	114.48	39.15	2372.22	256.38	150.64	780.48	24.44	7.65	1.14	3.36	3.12
Borecha	202.2	36.36	2638.2	259.32	84.6	781.5	19.3	8.55	2.14	3.22	4.08
Borecha	111	39.15	3454.14	302.28	84.18	792.73	16.84	7.76	1.26	3.23	2.46
Borecha	278.4	44.94	2727.12	264.78	159.78	887.82	26.5	10.8	2.39	4.36	3.58
Borecha	233.1	30.48	2501.1	281.76	79.08	865.5	17.08	7.66	1.26	3.56	3.04
Borecha	278.34	67.98	2891.88	277.38	134.94	1006.2	26.88	6.68	1.22	2.25	3.21
Borecha	280.5	43.26	1806.24	203.4	124.86	589.62	20.7	7.56	2.66	4.1	3.22
Borecha	158.76	33	2487.48	249.6	87.36	799.02	25.94	7.68	1.72	3.3	3.12
Borecha	298.42	53	2192.76	267	128.66	747.48	21.82	10.5	2.94	4.66	3.66
Borecha	245.7	24.24	2077.08	216.42	110.94	631.74	22.46	7.65	1.21	3.87	3.55
Borecha	114.48	39.15	2372.22	256.38	150.64	780.48	24.44	7.65	1.14	3.36	3.12
Borecha	202.2	36.36	2638.2	259.32	84.6	781.5	19.3	8.55	2.14	3.22	4.08
Borecha	111	39.15	3454.14	302.28	84.18	792.73	16.84	7.76	1.26	3.23	2.46
Borecha	278.4	44.94	2727.12	264.78	159.78	887.82	26.5	10.8	2.39	4.36	3.58
Borecha	233.1	30.48	2501.1	281.76	79.08	865.5	17.08	7.66	1.26	3.56	3.04
Borecha	278.34	67.98	2891.88	277.38	134.94	1006.2	26.88	6.68	1.22	2.25	3.21
Borecha	280.5	43.26	1806.24	203.4	124.86	589.62	20.7	7.56	2.66	4.1	3.22
Borecha	158.76	33	2487.48	249.6	87.36	799.02	25.94	7.68	1.72	3.3	3.12
Borecha	298.42	53	2192.76	267	128.66	747.48	21.82	10.5	2.94	4.66	3.66
Borecha	245.7	24.24	2077.08	216.42	110.94	631.74	22.46	7.65	1.21	3.87	3.55
Borecha	114.48	39.15	2372.22	256.38	150.64	780.48	24.44	7.65	1.14	3.36	3.12
Borecha	202.2	36.36	2638.2	259.32	84.6	781.5	19.3	8.55	2.14	3.22	4.08
Borecha	111	39.15	3454.14	302.28	84.18	792.73	16.84	7.76	1.26	3.23	2.46
Borecha	278.4	44.94	2727.12	264.78	159.78	887.82	26.5	10.8	2.39	4.36	3.58
Borecha	233.1	30.48	2501.1	281.76	79.08	865.5	17.08	7.66	1.26	3.56	3.04
Borecha	278.34	67.98	2891.88	277.38	134.94	1006.2	26.88	6.68	1.22	2.25	3.21
Borecha	280.5	43.26	1806.24	203.4	124.86	589.62	20.7	7.56	2.66	4.1	3.22
Borecha	158.76	33	2487.48	249.6	87.36	799.02	25.94	7.68	1.72	3.3	3.12
Borecha	298.42	53	2192.76	267	128.66	747.48	21.82	10.5	2.94	4.66	3.66
Borecha	245.7	24.24	2077.08	216.42	110.94	631.74	22.46	7.65	1.21	3.87	3.55
Borecha	114.48	39.15	2372.22	256.38	150.64	780.48	24.44	7.65	1.14	3.36	3.12
Borecha	202.2	36.36	2638.2	259.32	84.6	781.5	19.3	8.55	2.14	3.22	4.08
Borecha	111	39.15	3454.14	302.28	84.18	792.73	16.84	7.76	1.26	3.23	2.46
Borecha	278.4	44.94	2727.12	264.78	159.78	887.82	26.5	10.8	2.39	4.36	3.58
Borecha	233.1	30.48	2501.1	281.76	79.08	865.5	17.08	7.66	1.26	3.56	3.04
Borecha	278.34	67.98	2891.88	277.38	134.94	1006.2	26.88	6.68	1.22	2.25	3.21
Borecha	280.5	43.26	1806.24	203.4	124.86	589.62	20.7	7.56	2.66	4.1	3.22
Borecha	158.76	33	2487.48	249.6	87.36	799.02	25.94	7.68	1.72	3.3	3.12
Borecha	298.42	53	2192.76	267	128.66	747.48	21.82	10.5	2.94	4.66	3.66
Borecha	245.7	24.24	2077.08	216.42	110.94	631.74	22.46	7.65	1.21	3.87	3.55
Borecha	114.48	39.15	2372.22	256.38	150.64	780.48	24.44	7.65	1.14	3.36	3.12
Borecha	202.2	36.36	2638.2	259.32	84.6	781.5	19.3	8.55	2.14	3.22	4.08
Borecha	111	39.15	3454.14	302.28	84.18	792.73	16.84	7.76	1.26	3.23	2.46
Borecha	278.4	44.94	2727.12	264.78	159.78	887.82	26.5	10.8	2.39	4.36	3.58
Borecha	233.1	30.48	2501.1	281.76	79.08	865.5	17.08	7.66	1.26	3.56	3.04
Borecha	278.34	67.98	2891.88	277.38	134.94	1006.2	26.88	6.68	1.22	2.25	3.21
Borecha	280.5	43.26	1806.24	203.4	124.86	589.62	20.7	7.56	2.66	4.1	3.22
Borecha	158.76	33	2487.48	249.6	87.36	799.02	25.94	7.68	1.72	3.3	3.12
Borecha	298.42	53	2192.76	267	128.66	747.48	21.82	10.5	2.94	4.66	3.66
Borecha	245.7	24.24	2077.08	216.42	110.94	631.74	22.46	7.65	1.21	3.87	3.55
Borecha	234.5	39.15	2372.22	256.38	150.64	780.48	24.44	7.65	1.14	3.36	3.12
Borecha	202.2	36.36	2638.2	259.32	84.6	781.5	19.3	8.55	2.14	3.22	4.08
Borecha	278.4	44.94	2727.12	264.78	159.78	887.82	26.5	10.8	2.39	4.36	3.58
Borecha	233.1	30.48	2501.1	281.76	79.08	865.5	17.08	7.66	1.26	3.56	3.04
Borecha	278.34	67.98	2891.88	277.38	134.94	1006.2	20.12	6.68	1.22	2.25	3.21
Borecha	280.5	43.26	2907.42	248.216	124.86	589.62	20.59	7.56	2.66	4.1	3.22
Borecha	158.76	39.8	2487.48	250.6	87.36	794.2	25.9	7.68	1.72	3.3	3.12
Borecha	298.42	53	2192.76	267.1	124.4	747.48	21.82	10.79	2.94	4.66	3.11
Borecha	245.7	24.24	2077.08	216.42	108.2	628.9	22.46	7.65	1.21	3.87	3.05
Borecha	114.48	39.15	2372.22	256.38	99.92	780.48	24.44	7.65	1.14	3.36	3.02
Borecha	202.2	36.36	2638.2	259.32	84.6	781.5	19.3	8.55	2.14	3.22	4.08
Borecha	114.48	39.15	2372.22	256.38	146.1	750.5	24.44	7.65	1.14	3.16	3.02
Borecha	202.2	36.36	2638.2	259.32	84.6	776.2	19.3	8.55	2.14	3.12	4.11
Borecha	114.48	39.15	2372.22	256.38	140.2	778.1	24.44	7.77	1.55	4.16	3.12
Dabo	109.86	18.23	2598.72	219.96	98.22	866.16	6.82	12.76	0.56	7.1	3.32
Dabo	114.78	23.56	2702.7	192.12	74.66	881.16	4.38	15.8	0.55	6.3	3.42
Dabo	105.54	25.62	2790.66	270.6	99.12	821.82	3.36	12.66	0.42	6.36	2.56
Dabo	55.68	26.35	2154	203.76	90.94	759.24	3.14	11.68	0.48	5.25	3
Dabo	87.14	24.66	2623.5	238.8	86.08	875.76	2.28	12.56	0.49	6.22	2.88
Dabo	57.18	13.77	2463.72	207	102.18	825.66	8.46	12.68	0.66	7.36	5.64
Dabo	54.84	15.26	1995.36	282.82	55.08	578.1	4.32	15.5	0.48	6.23	2.04
Dabo	105.96	14.48	2526.48	249.18	60.84	868.56	7.14	12.65	0.6	7.66	3.96
Dabo	102.6	22.88	2422.74	260.76	102.66	854.28	5.64	12.65	0.6	6.56	3.78
Dabo	82.68	18.25	2688.48	212.02	92.04	845.52	4.5	13.55	0.6	6.87	3.66
Dabo	109.86	18.23	2598.72	219.96	98.22	866.16	6.82	12.76	0.56	7.1	3.32
Dabo	114.78	23.56	2702.7	192.12	74.66	881.16	4.38	15.8	0.55	6.3	3.42
Dabo	105.54	25.62	2790.66	270.6	99.12	821.82	3.36	12.66	0.42	6.36	2.56
Dabo	55.68	26.35	2154	203.76	90.94	759.24	3.14	11.68	0.48	5.25	3
Dabo	87.14	24.66	2623.5	238.8	86.08	875.76	2.28	12.56	0.49	6.22	2.88
Dabo	57.18	13.77	2463.72	207	102.18	825.66	8.46	12.68	0.66	7.36	5.64
Dabo	54.84	15.26	1995.36	282.82	55.08	578.1	4.32	15.5	0.48	6.23	2.04
Dabo	105.96	14.48	2526.48	249.18	60.84	868.56	7.14	12.65	0.6	7.66	3.96
Dabo	102.6	22.88	2422.74	260.76	102.66	854.28	5.64	12.65	0.6	6.56	3.78
Dabo	82.68	18.25	2688.48	212.02	92.04	845.52	4.5	13.55	0.6	6.87	3.66
Dabo	109.86	18.23	2598.72	219.96	98.22	866.16	6.82	12.76	0.56	7.1	3.32
Dabo	114.78	23.56	2702.7	192.12	74.66	881.16	4.38	15.8	0.55	6.3	3.42
Dabo	105.54	25.62	2790.66	270.6	99.12	821.82	3.36	12.66	0.42	6.36	2.56
Dabo	55.68	26.35	2154	203.76	90.94	759.24	3.14	11.68	0.48	5.25	3
Dabo	87.14	24.66	2623.5	238.8	86.08	875.76	2.28	12.56	0.49	6.22	2.88
Dabo	57.18	13.77	2463.72	207	102.18	825.66	8.46	12.68	0.66	7.36	5.64
Dabo	54.84	15.26	1995.36	282.82	55.08	578.1	4.32	15.5	0.48	6.23	2.04
Dabo	105.96	14.48	2526.48	249.18	60.84	868.56	7.14	12.65	0.6	7.66	3.96
Dabo	102.6	22.88	2422.74	260.76	102.66	854.28	5.64	12.65	0.6	6.56	3.78
Dabo	82.68	18.25	2688.48	212.02	92.04	845.52	4.5	13.55	0.6	6.87	3.66
Dabo	109.86	18.23	2598.72	219.96	98.22	866.16	6.82	12.76	0.56	7.1	3.32
Dabo	114.78	23.56	2702.7	192.12	74.66	881.16	4.38	15.8	0.55	6.3	3.42
Dabo	105.54	25.62	2790.66	270.6	99.12	821.82	3.36	12.66	0.42	6.36	2.56
Dabo	55.68	26.35	2154	203.76	90.94	759.24	3.14	11.68	0.48	5.25	3
Dabo	87.14	24.66	2623.5	238.8	86.08	875.76	2.28	12.56	0.49	6.22	2.88
Dabo	57.18	13.77	2463.72	207	102.18	825.66	8.46	12.68	0.66	7.36	5.64
Dabo	54.84	15.26	1995.36	282.82	55.08	578.1	4.32	15.5	0.48	6.23	2.04
Dabo	102.6	22.88	2422.74	260.76	102.66	854.28	5.64	12.65	0.6	6.56	3.78
Dabo	82.68	18.25	2688.48	212.02	92.04	845.52	4.5	13.55	0.6	6.87	3.66
Dabo	109.86	18.23	2598.72	219.96	98.22	866.16	6.82	12.76	0.56	7.1	3.32
Dabo	114.78	23.56	2702.7	192.12	74.66	881.16	4.38	15.8	0.55	6.3	3.42
Dabo	105.54	25.62	2790.66	270.6	99.12	821.82	3.36	12.66	0.42	6.36	2.56
Dabo	55.68	26.35	2102.23	203.76	90.94	759.24	3.14	11.68	0.48	5.25	3
Dabo	87.14	24.66	2623.5	238.8	86.08	875.76	2.28	12.56	0.49	6.22	2.88
Dabo	57.18	13.77	2463.72	207	102.18	825.66	8.46	12.68	0.66	7.36	5.64
Dabo	54.84	15.26	1995.36	282.82	55.08	928.78	4.32	15.5	0.48	6.23	2.04
Dabo	105.96	14.48	2526.48	249.18	60.84	868.56	7.14	12.65	0.6	7.66	3.96
Dabo	102.6	22.88	2422.74	260.76	87.66	854.28	5.64	12.65	0.6	6.56	3.78
Dabo	82.68	18.25	2688.48	212.02	92.04	845.52	4.5	13.55	0.6	6.87	3.66
Dabo	109.86	18.23	2598.72	219.96	98.22	866.16	6.82	12.76	0.56	7.1	3.32
Dabo	114.78	23.56	2702.7	192.12	74.66	881.16	4.38	15.8	0.55	6.3	3.42
Dabo	105.54	25.62	2790.66	270.6	99.12	821.82	3.36	12.66	0.42	6.36	3.35
Dabo	55.68	26.35	2102.23	203.76	90.94	759.24	3.14	12.68	0.48	7.25	3.25
Dabo	87.14	24.45	2611.25	238.8	86.08	875.76	7.77	12.56	0.49	6.22	2.88
Dabo	57.18	27.58	2463.72	226.26	86.66	825.16	8.46	12.68	0.66	7.36	4.45
Dabo	54.84	15.26	1995.36	282.72	87.81	828.25	4.32	13.25	0.48	6.23	3.66
Dabo	105.96	14.48	2526.48	249.18	80.84	868.16	4.41	12.65	0.81	7.66	3.96
Dabo	102.6	14.88	2422.74	260.11	85.68	824.56	5.64	12.25	0.72	6.56	3.45
Dabo	103.01	17.26	2688.48	212.02	92.04	657.56	4.5	13.45	0.45	6.78	3.44
Dabo	107.23	17.25	2598.25	219.96	98.22	784.21	6.52	12.76	0.55	5.56	3.32
Dabo	114.92	23.56	2616.58	217.58	75.31	664.52	4.38	15.92	0.4	5.55	3.42
Dabo	60.95	15.56	2390.79	245.68	79.82	645.25	3.36	12.87	0.53	6.75	2.84
Dabo	65.36	14.48	2526.48	248.56	60.84	845.25	5.14	12.65	0.6	7.66	3.96
Gechi	65.28	11.25	2623.86	247.5	95.88	836.34	3.2	3.76	0.6	2.33	4.26
Gechi	59.94	12.65	2761.56	233.76	99.78	813.48	3.6	6.8	0.78	2.22	5.28
Gechi	77.7	15.65	3087.54	270.48	98.48	967.44	3.6	3.66	0.72	1.78	4.14
Gechi	82.76	13.65	2603.94	280.08	94.46	1174.08	2.46	2.68	0.48	1.13	3.48
Gechi	68.22	17.85	2381.7	247.02	63.66	649.26	2.86	3.56	0.42	2.22	3.66
Gechi	68.64	14.45	2557.26	262.56	81.9	844.68	2.46	3.68	0.48	1.11	2.52
Gechi	65.82	13.66	2755.56	278.82	76.26	858.96	2.22	6.5	0.42	1.25	3.3
Gechi	35.52	12.22	2653.02	259.8	67.8	633.54	3.26	3.65	0.6	1.52	3.42
Gechi	66.36	14.88	3191.76	282.36	93.12	1076.7	3.92	3.65	0.6	1.23	3.24
Gechi	34.56	16.62	1832.16	187.62	90.74	555.48	3.74	4.55	0.56	1.89	3.36
Gechi	65.28	11.25	2623.86	247.5	95.88	836.34	3.2	3.76	0.6	2.33	4.26
Gechi	59.94	12.65	2761.56	233.76	99.78	813.48	3.6	6.8	0.78	2.22	5.28
Gechi	77.7	15.65	3087.54	270.48	98.48	967.44	3.6	3.66	0.72	1.78	4.14
Gechi	82.76	13.65	2603.94	280.08	94.46	1174.08	2.46	2.68	0.48	1.13	3.48
Gechi	68.22	17.85	2381.7	247.02	63.66	649.26	2.86	3.56	0.42	2.22	3.66
Gechi	68.64	14.45	2557.26	262.56	81.9	844.68	2.46	3.68	0.48	1.11	2.52
Gechi	65.82	13.66	2755.56	278.82	76.26	858.96	2.22	6.5	0.42	1.25	3.3
Gechi	35.52	12.22	2653.02	259.8	67.8	633.54	3.26	3.65	0.6	1.52	3.42
Gechi	66.36	14.88	3191.76	282.36	93.12	1076.7	3.92	3.65	0.6	1.23	3.24
Gechi	34.56	16.62	1832.16	187.62	90.74	555.48	3.74	4.55	0.56	1.89	3.36
Gechi	65.28	11.25	2623.86	247.5	95.88	836.34	3.2	3.76	0.6	2.33	4.26
Gechi	59.94	12.65	2761.56	233.76	99.78	813.48	3.6	6.8	0.78	2.22	5.28
Gechi	77.7	15.65	3087.54	270.48	98.48	967.44	3.6	3.66	0.72	1.78	4.14
Gechi	82.76	13.65	2603.94	280.08	94.46	1174.08	2.46	2.68	0.48	1.13	3.48
Gechi	68.22	17.85	2381.7	247.02	63.66	649.26	2.86	3.56	0.42	2.22	3.66
Gechi	68.64	14.45	2557.26	262.56	81.9	844.68	2.46	3.68	0.48	1.11	2.52
Gechi	65.82	13.66	2755.56	278.82	76.26	858.96	2.22	6.5	0.42	1.25	3.3
Gechi	35.52	12.22	2653.02	259.8	67.8	633.54	3.26	3.65	0.6	1.52	3.42
Gechi	66.36	14.88	3191.76	282.36	93.12	1076.7	3.92	3.65	0.6	1.23	3.24
Gechi	34.56	16.62	1832.16	187.62	90.74	555.48	3.74	4.55	0.56	1.89	3.36
Gechi	65.28	11.25	2623.86	247.5	95.88	836.34	3.2	3.76	0.6	2.33	4.26
Gechi	59.94	12.65	2761.56	233.76	99.78	813.48	3.6	6.8	0.78	2.22	5.28
Gechi	77.7	15.65	3087.54	270.48	98.48	967.44	3.6	3.66	0.72	1.78	4.14
Gechi	82.76	13.65	2603.94	280.08	94.46	1174.08	2.46	2.68	0.48	1.13	3.48
Gechi	68.22	17.85	2381.7	247.02	63.66	649.26	2.86	3.56	0.42	2.22	3.66
Gechi	68.64	14.45	2557.26	262.56	81.9	844.68	2.46	3.68	0.48	1.11	2.52
Gechi	65.82	13.66	2755.56	278.82	76.26	858.96	2.22	6.5	0.42	1.25	3.3
Gechi	35.52	12.22	2653.02	259.8	67.8	633.54	3.26	3.65	0.6	1.52	3.42
Gechi	66.36	14.88	3191.76	282.36	93.12	1076.7	3.92	3.65	0.6	1.23	3.24
Gechi	34.56	16.62	1832.16	187.62	90.74	555.48	3.74	4.55	0.56	1.89	3.36
Gechi	65.28	11.25	2623.86	247.5	95.88	836.34	3.2	3.76	0.6	2.33	4.26
Gechi	59.94	12.65	2761.56	233.76	99.78	813.48	3.6	6.8	0.78	2.22	5.28
Gechi	77.7	15.65	3087.54	270.48	98.48	967.44	3.6	3.66	0.72	1.78	4.14
Gechi	82.76	13.65	2603.94	280.08	94.46	1174.08	2.46	2.68	0.48	1.13	3.48
Gechi	68.22	17.85	2381.7	247.02	63.66	649.26	2.86	3.56	0.42	2.22	3.66
Gechi	68.64	14.45	2557.26	262.56	81.9	844.68	2.46	3.68	0.48	1.11	2.52
Gechi	65.82	13.66	2755.56	278.82	76.26	858.96	2.22	6.5	0.42	1.25	3.3
Gechi	35.52	12.22	2653.02	259.8	67.8	633.54	3.26	3.65	0.6	1.52	3.42
Gechi	66.36	14.88	3191.76	282.36	93.12	1076.7	3.92	3.65	0.6	1.23	3.24
Gechi	34.56	16.62	1832.16	187.62	90.74	555.48	3.74	4.55	0.56	1.89	3.36
Gechi	65.28	11.25	2623.86	247.5	95.88	836.34	3.2	3.76	0.6	2.33	4.26
Gechi	59.94	12.65	2761.56	233.76	99.78	813.48	3.6	6.8	0.78	2.22	5.28
Gechi	77.7	15.65	3087.54	270.48	98.48	967.44	3.6	3.66	0.72	1.78	4.14
Gechi	82.76	13.65	2603.94	280.08	94.46	1174.08	2.46	2.68	0.48	1.13	3.48
Gechi	68.22	17.85	2381.7	247.02	63.66	649.26	2.86	3.56	0.42	2.22	3.66
Gechi	68.64	14.45	2557.26	262.56	81.9	844.68	2.46	3.68	0.48	1.11	2.52
Gechi	65.82	13.66	2755.56	278.82	76.26	858.96	2.22	6.5	0.42	1.25	3.3
Gechi	35.52	12.22	2653.02	259.8	67.8	633.54	3.26	3.65	0.6	1.52	3.42
Gechi	66.36	14.88	3191.76	282.36	93.12	1076.7	3.92	3.65	0.6	1.23	3.24
Gechi	34.56	16.62	1832.16	187.62	90.74	555.48	3.74	4.55	0.56	1.89	3.36
Gechi	65.28	11.25	2623.86	247.5	95.88	836.34	3.2	3.76	0.6	2.33	4.26
Gechi	59.94	12.65	2761.56	233.76	99.78	813.48	3.6	6.8	0.78	2.22	5.28
Gechi	77.7	15.65	3087.54	270.48	98.48	967.44	3.6	3.66	0.72	1.78	4.14
Gechi	82.76	13.65	2603.94	280.08	94.46	1174.08	2.46	2.68	0.48	1.13	3.48
Gechi	68.22	17.85	2381.7	247.02	63.66	649.26	2.86	3.56	0.42	2.22	3.66
Gechi	68.64	14.45	2557.26	262.56	81.9	844.68	2.46	3.68	0.48	1.11	2.52
Gechi	65.82	13.66	2755.56	278.82	76.26	858.96	2.22	6.5	0.42	1.25	3.3
Gechi	35.52	12.22	2653.02	259.8	67.8	633.54	3.26	3.65	0.6	1.52	3.42
Gechi	66.36	14.88	3191.76	282.36	93.12	1076.7	3.92	3.65	0.6	1.23	3.24
Gechi	34.56	16.62	1832.16	187.62	90.74	555.48	3.74	4.55	0.56	1.89	3.36
Gechi	65.28	11.25	2623.86	247.5	95.88	836.34	3.2	3.76	0.6	2.33	4.26
Gechi	59.94	12.65	2761.56	233.76	99.78	813.48	3.6	6.8	0.78	2.22	5.28
Gechi	77.7	15.65	3087.54	270.48	98.48	967.44	3.6	3.66	0.72	1.78	4.14
Gechi	82.76	13.65	2603.94	280.08	94.46	1174.08	2.46	2.68	0.48	1.13	3.48
Gechi	68.22	17.85	2381.7	247.02	63.66	649.26	2.86	3.56	0.57	2.22	3.66
Gechi	68.64	14.45	2557.26	262.56	81.9	844.68	2.46	3.68	0.48	1.11	2.52
Gechi	65.82	13.66	2755.56	278.82	76.26	858.96	2.22	6.45	0.52	1.25	3.3
Gechi	35.52	12.22	2653.02	259.8	67.8	745.56	3.26	3.65	0.61	1.52	3.42
Gechi	66.36	14.88	3191.76	282.36	93.12	1076.7	3.92	3.65	0.62	1.23	3.24
Gechi	34.76	16.62	2159.72	187.62	90.74	767.51	3.74	4.55	0.56	1.89	3.36
Gechi	68.22	12.85	2381.7	247.02	92.89	659.65	2.86	3.56	0.51	2.22	3.66
Gechi	68.64	14.45	2557.26	262.56	81.9	844.68	2.46	3.68	0.48	1.66	4.52
Gechi	65.82	13.52	2755.56	278.82	76.26	858.96	2.22	6.12	0.42	1.25	3.43
Gechi	39.26	12.29	2653.55	259.8	77.81	636.54	3.26	3.65	0.56	1.52	3.72
Gechi	66.36	14.88	3191.76	282.36	93.12	1076.7	3.72	3.65	0.55	1.23	3.62
Gechi	66.41	15.61	2160.72	187.62	90.74	733.69	3.71	4.55	0.63	1.89	3.37
Gechi	62.41	16.41	2485.72	266.82	90.74	752.71	3.69	4.55	0.54	1.89	3.38
