# Supplementary material for: Association between serum mineral concentrations and gastrointestinal parasite burden in zebu cattle accessing ‘hora’ mineral water in southwestern Ethiopia
Source: PLoS One. 2025 Aug 18;20(8):e0329812. doi: 10.1371/journal.pone.0329812 (PMC12360600; doi:10.1371/journal.pone.0329812)
Supplement: S4 File — (XLSX) [file pone.0329812.s004.xlsx]

## Sheet: Supporting Information 4
District	Rep	Ca	Mg	Na	K	P	S	Mo	Fe	Mn	Cu	Zn	Se
Dabo	1	14.919	16.67	734.576	21.785	2.485	29.446	177	469	3	50	85	15
Dabo	2	16.823	17.018	728.106	21.41	2.402	28.588	182	461	3	52	85	16
Dabo	3	16.889	17.58	740.351	22.498	2.428	30.624	150	459	3.5	53	86	14
Bedele	1	47.436	32.595	542.06	25.793	2.64	17.225	153	1583	54	46.11	131	31
Bedele	2	50.414	32.938	556.153	26.515	2.612	16.896	147	1590	55	46.15	132	31
Bedele	3	48.811	31.545	555.993	26.903	2.484	17.62	141	1583	52	45.6	132	34
Borecha	1	6.83	0.789	353.96	5.451	1.656	0.163	140	1135	17	43	75	14
Borecha	2	6.553	0.988	349.136	5.494	1.717	0.147	156	1159	19	46	78	14
Borecha	3	7.766	0.934	350.264	6.452	1.603	0.146	141	1168	18	46	80	15
Gechi	1	7.596	1.855	378.168	5.27	1.704	2.454	116	871	19	48	113	23
Gechi	2	8.001	2.093	384.485	4.332	1.74	2.83	115	889	18	47	116	25
Gechi	3	8.941	2.049	385.388	5.28	1.74	2.483	114	893	20	49	115	24
